# Supplementary material for: Positive selection and intrinsic disorder are associated with multifunctional C4(AC4) proteins and geminivirus diversification
Source: Sci Rep. 2021 May 27;11:11150. doi: 10.1038/s41598-021-90557-0 (PMC8160170; doi:10.1038/s41598-021-90557-0)
Supplement: Supplementary file 4 — Supplementary Table S4. [file 41598_2021_90557_MOESM4_ESM.xlsx]

## Sheet: Title page
Table S4: Begomoviruses from tomato from native and exotic locations.
Diversifying selection and disorder on Geminivirus C4(AC4) proteins
Carl Michael Deom*, Marin Talbot Brewer, Paul M. Severns
Department of Plant Pathology, University of Georgia, Athens, GA 30602, USA
E-mails:
Carl Michael Deom - deom@uga.edu
Marin Talbot Brewer - mtbrewer@uga.edu
Paul M. Severns – paul.severns@uga.edu
*Corresponding author

## Sheet: Tomato locations
Begomoviruses from native locations of tomato					Begomoviruses from exotic locations of tomato
JN564749 (Argentina)					S53251 (Australia)
JQ714137 (Argentina)					AF188481 (Bangladesh)
AF291705 (Brazil)*					AJ875159 (Bangledeshj
AF490004 (Brazil)					LM651400 (Burkina Faso)
DQ336350 (Brazil)					AF311734 (China)
EF417915 (Brazil)					AJ457986 (China)
EU710749 (Brazil)					AJ558118 (China)
EU710752 (Brazil)					AM236784 (China)
JF803252 (Brazil)					AY602165 (China)
JF803254 (Brazil)					AY602166 (China)
K02029 (Brazil)					DQ866124 (China)
KC706615 (Brazil)					KC172826 (China)
KY196216 (Brazil)					KC172827 (China)
KC176780 (Costa Rica)					KC686705 (China)
AF012300 (Cuba)					KF150142 (China)
FJ174698 (Cuba)					KT962229 (China)
KM926624 (Cuba)					U88692 (China)
Y14874 (Cuba)					EU350585 (Ghana)
KR263181 (French Guiana)					AY190290 (India)
AF101476 (Mexico)					AY754814 (India)
AY339618 (Mexico)					EU862323 (India)
DQ520943 (Mexico)					EU910141 (India)
AJ608286 (Nicaragua)					JN135234 (India)
Y15034 (Panama)					JQ897969 (India)
GQ334472 (Peru)					KF551578 (India)
L14460 (USA-Florida)					KF551585 (India)
AY508993 (Venezuela)					KP195260 (India)
HQ201952 (Venezuela)					KP195267 (India)
KY449275 (Venezuela)					U38239 (India)
					Z48182 (India)
					AB100304 (Indonesia)
					FJ237617 (Indonesia)
					AY297924 (Iran)
					EU734831 (Italy)
					AB236323 (Japan)
					AF195782 (Laos)
					AJ865338 (Madagascar)
					AM701764 (Madagascar)
					AM701765 (Madagascar)
					AM701768 (Madagascar)
					AF327436 (Malaysia)
					AY502935 (Mali)
					AY502936 (Mali)
					AJ865340 (Mayotte/Comoro Islands)
					AM701763 (Mayotte/Comoro Islands)
					HF912280 (Oman)
					AB050597 (Philippines)
					EU487042 (Philippines)
					EU487046 (Philippines)
					X61153 (Sardinia/Italy)
					AM491778 (Seychelles)
					AF261885 (South Africa)
					AF271234 (Spain)
					AF274349 (Sri Lanka)
					AY044137 (Sudan)
					DQ519575 (Tanzania)
					EF194760 (Tanzania)
					AF141922 (Thailand)
					AF511529 (Thailand)
					DQ871221 (Thailand)
					DQ127170 (Uganda)
					DQ641697 (Vietnam)
					HQ162270 Vietnam)
